# Supplementary material for: SGC-CAMKK2-1: A Chemical Probe for CAMKK2
Source: Cells. 2023 Jan 11;12(2):287. doi: 10.3390/cells12020287 (PMC9856672; doi:10.3390/cells12020287)
Supplement: Supplementary file 1 [file cells-12-00287-s001.zip]

Archive with 2 entries (2 files):
- File S1. Experimental details for synthesis and characterization of SGC-CAMKK2-1 and SGC-CAMKK2-1N.pdf
- File S2. KinomeScan data for the CAMKK2 probe and negative control.xlsx
